# Supplementary material for: Decision-Making in Implantology—A Cross-Sectional Vignette-Based Study to Determine Clinical Treatment Routines for the Edentulous Atrophic Mandible
Source: Int J Environ Res Public Health. 2021 Feb 8;18(4):1596. doi: 10.3390/ijerph18041596 (PMC7915536; doi:10.3390/ijerph18041596)
Supplement: Supplementary file 1 [file ijerph-18-01596-s001.zip]

Archive with 2 entries (2 files):
- Zip/Figure S1.docx
- Zip/Raw datas.xlsx
