# Supplementary material for: Decision-Making in Implantology—A Cross-Sectional Vignette-Based Study to Determine Clinical Treatment Routines for the Edentulous Atrophic Mandible
Source: Int J Environ Res Public Health. 2021 Feb 8;18(4):1596. doi: 10.3390/ijerph18041596 (PMC7915536; doi:10.3390/ijerph18041596)
Supplement: Supplementary file 1 [file ijerph-18-01596-s001.zip › Zip/Raw datas.xlsx]

## Sheet: 2020-05-02
	OS=0, MF= 1	Vignette1: 75 years=0, 55 years=1	Vignette1: smoking=0, non-smoker=1	Vignette1: combination age/smoking	Vignette1 bone split	Vignette1 bone block	Vignette1 BSM	Vignette1 resection	Vignette1 no therapy	Vignette2: radiation=0, no radiation=1	Vignette2: anxious=0, RI=1	Vignette2 combination radiation/RI	Vignette2 bone split	Vignette2 bone block	Vignette2 BSM	Vignette2 resection	Vignette2 no therapy
Abbreviations	1	1	0	2	2	0	2	2	2	1	0	2	2	0	2	2	0
OS= orals surgeon	0	0	0	4		0	1	1	0	0	0	4			1	1	0
MF= maxillofacial surgeon	1	1	0	2						0	1	3				1	0
BSM=bone substitute material	1	1	1	1						1	1	1				1	0
RI=readiness to involvement	0	0	1	3	0	0	0	1	0	1	1	1	2	0		1	2
	0	0	1	3	1	2	2	0	0	0	1	3	0	1	2	0	0
Legend for:	1	0	1	3	2	0	2	2	0	0	1	3	2	0	2	1	0
bone split	0	1	1	1	0	0	0	0	1	1	1	1	0	2	1	1	0
bone block	0	0	0	4	2	2	1	2	0	0	1	3	0	0	2	1	0
bone substitute material	0	0	0	4	1	0	2	2	0	1	0	2	0	0	0	1	2
resection	1	1	1	1	1	2	2	0	0	1	1	1	0	0	2	1	0
no therapy	0	1	0	2	1	0	0	2	0	1	1	1	1	1	0	1	0
	0	1	1	1	0	2	2	0	0	1	0	2	1	1	2	1	0
0=by no means	0	0	0	4	0	2	1	2	2	0	1	3	0	0	2	2	2
1=yes, this option represents the therapy of my choice	0	1	0	2	2	2	2		0	0	0	4
2=possibly	0	0	0	4	1	2	2	0	0	1	1	1		2		2	0
	1	0	1	3	2	0	1	2	0	1	1	1	0	0	0	1	0
	0	1	1	1	0	0	0	1	0	1	0	2	2	2	2	1	0
	0	0	0	4	0	0	0	1	0	0	0	4	2	0	0	1	0
	0	1	1	1	0	0	2	0	0	0	0	4	0	0	2	0	0
	1	0	0	4	0	0	0	0	1	1	1	1				1	0
	1	1	1	1				1	0	0	0	4				1	0
	0	1	0	2	0	0		1	0	0	0	4	1			1	0
	1	1	0	2	0	0	0	0	0	0	0	4	0	0	0	2	2
	0	1	0	2	0	0	2	1	2	1	0	2	0	0		1	0
	1	1	0	2	2	0	2	1	2	0	1	3	0	0	2	1	2
	0	1	0	2			2	1	0	0	1	3	0	0	0	0	1
	0	1	1	1			2	2	0	0	1	3			2	2	0
	0	1	0	2	2	0	2	1	0	0	1	3				1	0
	1	0	0	4						1	0	2				1	0
	1	0	1	3	2	0	1	0	0	1	0	2	2	0	2	1	0
	1	1	0	2			2	1	0	1	0	2				1	0
	1	0	1	3				1	0	0	1	3				1	0
	1	1	1	1	2	0	1	2	0	1	0	2	2	0	2	1	0
	0	0	1	3	2	1	2	0	0	1	1	1	2	1	2	0	0
	0	1	1	1	2	2	1	1	0	0	1	3	0	0	2	1	0
	0	1	1	1	2	0	2	2	0	0	1	3	0	0	2	2	0
	1	0	0	4	2	0	0	1	0	1	1	1	2	0	2	1	0
	1	1	0	2	2	0	0	2	0	1	0	2	2	0	0	2	0
	1	0	0	4	1			1	0	0	0	4	1			1	0
	1	0	0	4	0			1	0	0	0	4	0	0	2	1	0
	1	1	1	1	0	2	2	1	0	1	0	2	2	0	2	0	2
	1	1	0	2		2		2	2	0	1	3	0	2	2	2	0
	1	0	0	4	0	0	0	1	0	1	0	2	0	0	0	1	0
	0	0	0	4	0	2		2	0	1	0	2	0	0	0	1	0
	0	1	0	2	0	0	0	0	1	1	1	1	0	1	2	2	0
	1	1	0	2	0	0	0	0	1	0	0	4	0	0	2	2	2
	1	1	0	2	0	0	0	0	1	0	0	4	0	0	0	1	0
	0	1	0	2	2	2	1	0	0	0	0	4	2	0	0	1	2
	0	1	0	2	2		1	0	0	0	1	3	0	0	1	2	0
	0	1	1	1	2	2	1	0	0	1	1	1	2	0	1	2	0
	1	1	0	2		1	2	2	0	0	0	4		1	2		0
	0	1	1	1	2	0	2	1	0	1	0	2	0	0	2	1	0
	0	0	1	3	2	0	2	1	0	1	1	1	0	0	2	1	0
	0	0	0	4	2	0	1	1	0	0	0	4	0	0	2	1	0
	0	1	1	1	2	0	1	1	0	0	0	4	2	0	1	1	0
	0	1	1	1	2	2	0	1	0	0	1	3	0	0	0	1	0
	1	0	0	4	2	0	2	2	0	0	0	4	0	0	2	2	0
	0	1	1	1	0	0	0	0	1	0	1	3	0	0	0	0	1
	0	0	0	4				1	0	1	0	2				1	0
	0	0	0	4	2	0	0	1	2	0	1	3	0	0	0	1	2
	0	0	1	3	2		2	2	0	1	1	1	0	0	0	1	0
	1	1	1	1	2	2	0	1	0	0	1	3	2	1	0	1	2
	0	0	0	4					0	0	1	3	2		2		0
	0	1	1	1	0	2	1	1	0	1	1	1	1	1	2	1	0
	0	0	1	3	0	0	0	1	0	0	1	3	2	0	0	1	0
	0	1	1	1	2	2	2	0	0	1	0	2	2	0	2	1	0
	0	0	1	3	0	0	2	1	0	0	0	4	2	0	2	1	0
	1	0	1	3	0	2	2	0	0	0	0	4	0	0	0	1	0
	0	1	0	2	0	2	0	1	0	1	0	2	0	2	2	1	0
	1	1	0	2	0	0	0	1	0	0	1	3	0	0	0	1	0
	0	1	0	2	1					0	1	3	1
	1	0	1	3				1	0	0	1	3				1
	0	1	0	2	0	2	2	2	0	0	1	3	0	2	2	2	0
	0	1	1	1	0	0	0	0	1	1	1	1	1	2	2	2	2
	1	0	0	4	0	2	2	1	0	0	1	3	0	0	0	1	2
	1	1	1	1				1	0	1	0	2				1	0
	0	1	1	1	2	0	0	1	0	1	1	1	0	0	0	1	0
	1	1	1	1	2	1	1	1	0	1	1	1	1	2	1	1	0
	1	1	0	2	0	0	1	1	2	0	1	3	0	0	0	1	2
	0	0	1	3	2	0	2	1	0	1	0	2	0	0	0	1	0
	0	0	0	4	0	0	0	0	0	0	0	4	1		1	2	0
	1	1	0	2	2	2	0	1	2	0	1	3				1	0
	0	0	0	4	0	0	2	2	0	1	0	2	0	0	2	1	0
	1	0	0	4	2	2	2	2	2	0	1	3	0	0	2	1	0
	0	1	0	2	2	2	1	0	0	0	1	3	0	1	1	0	0
	0	1	1	1	0	0	0	1	0	0	1	3	0	0	0	1	0
	0	1	1	1	2	2	2	0	0	1	0	2	1	0	2	0	0
	1	1	1	1	2	2	2	2	0	1	0	2	0	0	0	1	2
	0	1	0	2	2	0	1	2	0	1	0	2	1	2	1	0	0
	1	1	0	2	2	1	1	2	2	1	1	1	2	1	1	2	2
	0	1	0	2	0	0	0	1	2	1	0	2	0	0	0	1	2
	0	1	0	2			1	1	0	0	1	3	0	0	0	0	0
	1	0	1	3	2	2	2	1	0	1	0	2	0	0	0	1	0
	1	0	1	3	0	0	0	1	0	0	1	3	0	0	2	1	0
	1	0	1	3	0	0	0	0	0	1	1	1	1		1	2	0
	1	0	0	4	0	0	1	0	0	1	1	1	0	2	1	0	0
	1	0	1	3	2	0	2	1	0	1	1	1	0	0	0	1	0
	1	1	1	1	1	0	0	2	0	1	1	1	2	0	0	2	0
	0	1	0	2						0	1	3				1	0
	0	0	1	3	2	0	0	2	2	1	1	1	2	0	2	1	0
	1	0	1	3	2	0	0	1	2	1	1	1	2	0	0	2	2
	1	0	0	4	0	0	0	1	0	0	1	3	0	0	0	1	0
	0	0	0	4	2	0	2	2	2	0	0	4	0	0	2	1	0
	0	1	1	1	0	0	0	1	0	1	1	1				1	0
	0	1	0	2	1	2	2	0	0	1	0	2	1	2	2	0	0
	0	1	1	1	0	0	1	1	0	0	0	4	0	0	1	1	2
	0	1	0	2	0	0	0	1	0	1	0	2	0	0	0	1	2
	0	0	1	3	2	0	1	2	0	0	1	3	1	0	2	0	0
	0	0	1	3	1	2	1	2	0	0	0	4	0	1	1	1	0
	1	1	1	1	2	2	0	1	0	1	1	1	0	0	0	1	0
	0	0	1	3	0	0	1	1	0	0	0	4	0	0	2	1	0
	1	0	1	3	0	0	2	2	0	1	0	2	0	0	0	2	0
	0	0	1	3	0	0	2	2	0	1	1	1	0	0	0	2	0
	0	0	1	3	2	0	2	1	0	0	0	4	0	0	2	1	0
	1	1	0	2	2	2	0	2	0	1	1	1	0	0	0	1	0
	0	1	0	2			1		0	0	0	4	2	2	2	2	0
